# Supplementary material for: Kaempferol-3-O-Glucuronide Ameliorates Non-Alcoholic Steatohepatitis in High-Cholesterol-Diet-Induced Larval Zebrafish and HepG2 Cell Models via Regulating Oxidation Stress
Source: Life (Basel). 2021 May 14;11(5):445. doi: 10.3390/life11050445 (PMC8155963; doi:10.3390/life11050445)
Supplement: Supplementary file 1 [file life-11-00445-s001.zip]

Archive with 1 entries (1 files):
- supplementary file.pdf
